# Supplementary material for: Changes in Polar Metabolites Content during Natural and Methyl-Jasmonate-Promoted Senescence of Ginkgo biloba Leaves
Source: Int J Mol Sci. 2021 Dec 27;23(1):266. doi: 10.3390/ijms23010266 (PMC8745189; doi:10.3390/ijms23010266)
Supplement: Supplementary file 1 [file ijms-23-00266-s001.zip]

Archive with 1 entries (1 files):
- ijms-1503024-Supplementary Materials.pdf
